# Supplementary material for: CDKN2A Gene Mutations: Implications for Hereditary Cancer Syndromes
Source: Biomedicines. 2023 Dec 18;11(12):3343. doi: 10.3390/biomedicines11123343 (PMC10741544; doi:10.3390/biomedicines11123343)
Supplement: Supplementary file 1 [file biomedicines-11-03343-s001.zip]

Archive with 1 entries (1 files):
- biomedicines-2742408-supplementary.pdf
